# Supplementary material for: Peripheral Blood Markers Correlate with the Progression of Active Tuberculosis Relative to Latent Control of Mycobacterium tuberculosis Infection in Macaques
Source: Pathogens. 2022 May 5;11(5):544. doi: 10.3390/pathogens11050544 (PMC9146669; doi:10.3390/pathogens11050544)
Supplement: Supplementary file 1 [file pathogens-11-00544-s001.zip]

Archive with 2 entries (2 files):
- supplemental data file - peripheral markers.xlsx
- Supplementary Materials.pdf
